# Supplementary material for: Resource optimization algorithm for RF-aided NOMA VLC network joint blocklength control and power allocation
Source: PLoS One. 2026 Jul 16;21(7):e0353349. doi: 10.1371/journal.pone.0353349 (PMC13375140; doi:10.1371/journal.pone.0353349)
Supplement: S1 File — (XLSX) [file pone.0353349.s001.xlsx]

## Sheet: Sheet1
fig2A
X-axis	40	41	42	43	44	45	46	47	48	49	50	51	52	53	54	55	56	57	58	59	60	61	62	63	64	65	66	67	68	69	70	71	72	73	74	75	76	77	78	79	80	81	82	83	84	85	86	87	88
Y-axis	5.31105e-05	0.000115472	0.00024013	0.00047912	0.000919826	0.00170355	0.00305085	0.0052947	0.00892239	0.0146262	0.0233627	0.0364191	0.0554844	0.0827225	0.120843	0.173164	0.243664	0.33702	0.458612	0.61452	0.811474	1.05679	1.35825	1.72401	2.1624	2.68177	3.2903	3.99579	4.80547	5.72577	6.76221	7.91914	9.19968	10.6056	12.1371	13.7932	15.571	17.4665	19.4741	21.5869	23.7969	26.095	28.4712	30.9147	33.4142	35.9582	38.5346	41.1316	43.7376
	0.0548109	0.121196	0.249548	0.48116	0.873192	1.4985	2.4424	3.79604	5.64704	8.0685	11.1085	14.7816	19.0646	23.8963	29.1819	34.8015	40.6202	46.499	52.3053	57.9205	63.2464	68.208	72.7543	76.8568	80.5069	83.7125	86.4941	88.8811	90.9085	92.6142	94.0367	95.2132	96.1789	96.9659	97.6029	98.1153	98.525	98.8508	99.1084	99.3111	99.4698	99.5935	99.6895	99.7637	99.8208	99.8645	99.8979	99.9233	99.9426
	2.45402	3.95394	6.06211	8.88006	12.4746	16.8641	22.0104	27.818	34.1421	40.8017	47.5971	54.3289	60.8142	66.8999	72.4704	77.451	81.8063	85.5352	88.6646	91.2411	93.3244	94.9799	96.2738	97.2692	98.0234	98.5864	99.001	99.302	99.5178	99.6705	99.7772	99.851	99.9013	99.9353	99.958	99.973	99.9828	99.9891	99.9932	99.9958	99.9974	99.9984	99.999	99.9994	99.9997	99.9998	99.9999	99.9999	100
	36.9317	45.9406	54.961	63.557	71.378	78.19	83.8816	88.4507	91.9789	94.6017	96.4797	97.7757	98.638	99.1916	99.5346	99.74	99.8589	99.9256	99.9618	99.9809	99.9907	99.9956	99.998	99.9991	99.9996	99.9998	99.9999	100	100	100	100	100	100	100	100	100	100	100	100	100	100	100	100	100	100	100	100	100	100
fig2B
X-axis	40	41	42	43	44	45	46	47	48	49	50	51	52	53	54	55	56	57	58	59	60	61	62	63	64	65	66	67	68	69	70	71	72	73	74	75	76	77	78	79	80	81	82	83	84	85	86	87	88
Y-axis	0	0	1.11022e-14	1.11022e-14	2.10942e-13	2.10942e-13	2.63123e-12	2.63123e-12	2.67009e-11	2.67009e-11	2.20712e-10	2.20712e-10	1.52287e-09	1.52287e-09	8.94851e-09	8.94851e-09	4.55579e-08	4.55579e-08	2.03966e-07	2.03966e-07	8.13443e-07	8.13443e-07	2.92245e-06	2.92245e-06	9.55178e-06	9.55178e-06	2.86477e-05	2.86477e-05	7.94465e-05	7.94465e-05	0.000205104	0.000205104	0.000495903	0.000495903	0.00112894	0.00112894	0.00243155	0.00243155	0.0049763	0.0049763	0.00971461	0.00971461	0.0181537	0.0181537	0.0325765	0.0325765	0.0562984	0.0562984	0.0939468
	1.83298e-11	2.80487e-10	2.80487e-10	3.23386e-09	3.23386e-09	2.91505e-08	2.91505e-08	2.11877e-07	2.11877e-07	1.27436e-06	1.27436e-06	6.48334e-06	6.48334e-06	2.84268e-05	2.84268e-05	0.000109156	0.000109156	0.000372188	0.000372188	0.00114049	0.00114049	0.0031738	0.0031738	0.00809481	0.00809481	0.0190756	0.0190756	0.0418304	0.0418304	0.0859007	0.0859007	0.166127	0.166127	0.304098	0.304098	0.529275	0.529275	0.879456	0.879456	1.40027	1.40027	2.14349	2.14349	3.16421	3.16421	4.51695	4.51695	6.25122	6.25122
	5.31105e-05	0.000115472	0.00024013	0.00047912	0.000919826	0.00170355	0.00305085	0.0052947	0.00892239	0.0146262	0.0233627	0.0364191	0.0554844	0.0827225	0.120843	0.173164	0.243664	0.33702	0.458612	0.61452	0.811474	1.05679	1.35825	1.72401	2.1624	2.68177	3.2903	3.99579	4.80547	5.72577	6.76221	7.91914	9.19968	10.6056	12.1371	13.7932	15.571	17.4665	19.4741	21.5869	23.7969	26.095	28.4712	30.9147	33.4142	35.9582	38.5346	41.1316	43.7376
	0.0548109	0.121196	0.249548	0.48116	0.873192	1.4985	2.4424	3.79604	5.64704	8.0685	11.1085	14.7816	19.0646	23.8963	29.1819	34.8015	40.6202	46.499	52.3053	57.9205	63.2464	68.208	72.7543	76.8568	80.5069	83.7125	86.4941	88.8811	90.9085	92.6142	94.0367	95.2132	96.1789	96.9659	97.6029	98.1153	98.525	98.8508	99.1084	99.3111	99.4698	99.5935	99.6895	99.7637	99.8208	99.8645	99.8979	99.9233	99.9426
fig3A
X-axis	40	41	42	43	44	45	46	47	48	49	50	51	52	53	54	55	56	57	58	59	60	61	62	63	64	65	66	67	68	69	70	71	72	73	74	75	76	77	78	79	80	81	82	83	84	85	86	87	88
Y-axis	6.47557e-07	1.37357e-06	2.78839e-06	5.43417e-06	1.01956e-05	1.84629e-05	3.2346e-05	5.49417e-05	9.06565e-05	0.000145578	0.000227884	0.000348274	0.000520393	0.000761227	0.00109143	0.00153557	0.00212221	0.00288386	0.00385678	0.00508051	0.00659731	0.00845137	0.0106878	0.0133518	0.0164871	0.0201349	0.0243331	0.0291145	0.0345059	0.0405275	0.0471917	0.0545026	0.062456	0.0710387	0.080229	0.0899966	0.100303	0.111104	0.122346	0.133973	0.145922	0.158128	0.170523	0.183037	0.195602	0.208148	0.220609	0.23292	0.245021
	0.000668299	0.0014417	0.00289794	0.00545795	0.00968072	0.0162466	0.0259105	0.039427	0.0574561	0.0804657	0.108648	0.141867	0.179643	0.221185	0.265452	0.311247	0.357314	0.402438	0.445527	0.485675	0.522189	0.554612	0.582702	0.606414	0.625864	0.641291	0.653019	0.661424	0.666905	0.669861	0.670675	0.669701	0.667261	0.663638	0.659078	0.653789	0.647948	0.641701	0.635166	0.628441	0.621603	0.614711	0.607815	0.60095	0.594144	0.587418	0.580787	0.574261	0.567847
	0.0898166	0.141235	0.211492	0.302806	0.416074	0.550565	0.703823	0.871815	1.04928	1.23024	1.40857	1.57849	1.73509	1.87454	1.99429	2.09304	2.17059	2.22767	2.26568	2.28644	2.29196	2.28432	2.26546	2.23719	2.20108	2.15848	2.11056	2.05829	2.00252	1.94396	1.88326	1.82103	1.7578	1.69409	1.63039	1.56713	1.50473	1.44356	1.38393	1.32612	1.27034	1.21678	1.16556	1.11674	1.07039	1.02649	0.98503	0.945959	0.909211
	1.36171	1.65406	1.93112	2.17588	2.37434	2.51657	2.59725	2.61603	2.5774	2.49016	2.36612	2.21832	2.05919	1.8991	1.74568	1.60375	1.47577	1.36249	1.26347	1.17766	1.10368	1.04008	0.985425	0.938432	0.897937	0.862929	0.832536	0.806015	0.782736	0.762165	0.743858	0.727439	0.712597	0.699072	0.686649	0.67515	0.664428	0.654364	0.644859	0.635831	0.627217	0.618961	0.611021	0.60336	0.59595	0.588767	0.581791	0.575007	0.5684
fig3B
X-axis	40	41	42	43	44	45	46	47	48	49	50	51	52	53	54	55	56	57	58	59	60	61	62	63	64	65	66	67	68	69	70	71	72	73	74	75	76	77	78	79	80	81	82	83	84	85	86	87	88
Y-axis	0	0	0	0	5.04647e-15	5.04647e-15	5.79247e-14	5.79247e-14	5.41234e-13	5.41234e-13	4.30767e-12	4.30767e-12	2.85669e-11	2.85669e-11	1.6164e-10	1.6164e-10	7.93532e-10	7.93532e-10	3.43019e-09	3.43019e-09	1.3224e-08	1.3224e-08	4.59773e-08	4.59773e-08	1.45577e-07	1.45577e-07	4.23383e-07	4.23383e-07	1.1396e-06	1.1396e-06	2.85801e-06	2.85801e-06	6.71819e-06	6.71819e-06	1.48809e-05	1.48809e-05	3.12075e-05	3.12075e-05	6.22301e-05	6.22301e-05	0.000118447	0.000118447	0.000215944	0.000215944	0.000378282	0.000378282	0.000638545	0.000638545	0.00104135
	4.4964e-13	6.51331e-12	6.51331e-12	7.16901e-11	7.16901e-11	6.18124e-10	6.18124e-10	4.30557e-09	4.30557e-09	2.48605e-08	2.48605e-08	1.21614e-07	1.21614e-07	5.13478e-07	5.13478e-07	1.90128e-06	1.90128e-06	6.25925e-06	6.25925e-06	1.85408e-05	1.85408e-05	4.99316e-05	4.99316e-05	0.000123372	0.000123372	0.000281919	0.000281919	0.000600034	0.000600034	0.001197	0.001197	0.00225068	0.00225068	0.00400869	0.00400869	0.00679379	0.00679379	0.0110002	0.0110002	0.0170788	0.0170788	0.0255107	0.0255107	0.0367713	0.0367713	0.0512877	0.0512877	0.0693957	0.0693957
	6.47557e-07	1.37357e-06	2.78839e-06	5.43417e-06	1.01956e-05	1.84629e-05	3.2346e-05	5.49417e-05	9.06565e-05	0.000145578	0.000227884	0.000348274	0.000520393	0.000761227	0.00109143	0.00153557	0.00212221	0.00288386	0.00385678	0.00508051	0.00659731	0.00845137	0.0106878	0.0133518	0.0164871	0.0201349	0.0243331	0.0291145	0.0345059	0.0405275	0.0471917	0.0545026	0.062456	0.0710387	0.080229	0.0899966	0.100303	0.111104	0.122346	0.133973	0.145922	0.158128	0.170523	0.183037	0.195602	0.208148	0.220609	0.23292	0.245021
	0.000668299	0.0014417	0.00289794	0.00545795	0.00968072	0.0162466	0.0259105	0.039427	0.0574561	0.0804657	0.108648	0.141867	0.179643	0.221185	0.265452	0.311247	0.357314	0.402438	0.445527	0.485675	0.522189	0.554612	0.582702	0.606414	0.625864	0.641291	0.653019	0.661424	0.666905	0.669861	0.670675	0.669701	0.667261	0.663638	0.659078	0.653789	0.647948	0.641701	0.635166	0.628441	0.621603	0.614711	0.607815	0.60095	0.594144	0.587418	0.580787	0.574261	0.567847
fig4A
X-axis	10	11	12	13	14	15	16	17	18	19	20
Y-axis	1.33403	1.44709	1.54675	1.69091	1.78835	1.92451	2.03623	2.20536	2.36255	2.46922	2.58877
	1.33507	1.44777	1.54884	1.69318	1.78847	1.92666	2.03858	2.20587	2.36402	2.46956	2.58909
	1.33507	1.44687	1.54514	1.69385	1.78838	1.92712	2.03894	2.20587	2.36402	2.46956	2.58909
	1.33507	1.44777	1.54907	1.69385	1.78847	1.92712	2.03894	2.20587	2.36402	2.46956	2.58909
fig4B
X-axis	10	11	12	13	14	15	16	17	18	19	20
Y-axis	23.1569	23.194	23.2738	19.7898	20.427	18.2915	18.2817	18.2437	18.2617	18.2397	18.2751
	22.2097	23.183	23.195	19.5964	19.0205	18.3034	19.4064	18.2887	18.2639	18.2534	18.283
	22.1102	23.2642	23.1856	22.2968	18.8075	18.3439	18.2035	18.2736	18.5169	18.227	18.3345
	3.47897	3.27282	2.92591	2.71117	2.23932	2.0833	1.88544	1.82714	1.69583	1.59073	1.51868
fig5
X-axis	1e-05	0.0001	0.001	0.01	0.1	1	10
Y-axis	0.00683911	0.0683911	0.676925	2.1005	2.34808	2.37286	2.37534
	0.00572208	0.0572208	0.566975	1.87823	2.14815	2.17621	2.17903
	0.00539203	0.0539203	0.534295	1.77836	2.04007	2.06752	2.07027
fig6
X-axis	10	11	12	13	14	15	16	17	18	19	20
Y-axis	1.32137	1.43505	1.53591	1.6798	1.7791	1.91502	2.02646	2.19458	2.34925	2.45714	2.57827
	1.25908	1.38496	1.49094	1.62529	1.71781	1.84407	1.94723	2.10168	2.24308	2.34174	2.45186
	1.23082	1.32539	1.44897	1.54355	1.66108	1.77861	1.90355	2.01687	2.14662	2.2824	2.38823
fig7
X-axis	10	11	12	13	14	15	16	17	18	19	20
Y-axis	1.33506	1.44776	1.54907	1.69384	1.78847	1.92711	2.03893	2.20587	2.36401	2.46955	2.58909
	1.33055	1.44359	1.54476	1.68925	1.78542	1.92317	2.03486	2.20218	2.35918	2.46549	2.58555
	1.32137	1.43505	1.53591	1.6798	1.7791	1.91502	2.02646	2.19458	2.34925	2.45714	2.57827
fig8A
X-axis	10	11	12	13	14	15	16	17	18	19	20
Y-axis	80	73	66	61	58	53	49	47	44	42	40
	1.32137	1.43505	1.53591	1.6798	1.7791	1.91502	2.02646	2.19458	2.34925	2.45714	2.57827
	53	49	45	40	38	36	33	31	29	28	26
	1.17134	1.28628	1.39372	1.49207	1.60135	1.7323	1.83489	1.95252	2.08802	2.23355	2.32399
fig8B
X-axis	10	11	12	13	14	15	16	17	18	19	20
Y-axis	0.0927881	0.0711965	0.0917289	0.0665013	0.0298553	0.0428777	0.0538473	0.0190713	0.0201988	0.014402	0.010452
	0.0811697	0.0565682	0.042617	0.0671733	0.0369397	0.0189424	0.0251751	0.0244982	0.0261594	0.00804304	0.0214032
	0.00620878	0.00578001	0.0118464	0.00964029	0.00411454	0.0085912	0.0143809	0.00473766	0.00606152	0.00472979	0.00378624
	0.0102889	0.00777388	0.00670244	0.0160482	0.00871443	0.00453107	0.00773773	0.00875228	0.0108712	0.00320703	0.010788
fig9
X-axis	10	11	12	13	14	15	16	17	18	19	20
Y-axis	14.5293	14.6063	14.6933	14.7854	14.8846	15.0002	15.1115	15.2274	15.3413	15.4801	15.6063
	9.52536	9.6054	9.69324	9.78545	9.88469	10.0003	10.1116	10.2276	10.3414	10.4802	10.6064
	0.995151	1.10387	1.19652	1.30871	1.40431	1.50294	1.61811	1.78254	1.86656	1.99579	2.1185
[truncated: 112 more columns]
